# Supplementary material for: A multi-omics dataset of the response to early plant polysaccharide ingestion in rabbits
Source: Sci Data. 2024 Jun 25;11:684. doi: 10.1038/s41597-024-03471-1 (PMC11199578; doi:10.1038/s41597-024-03471-1)
Supplement: Supplementary file 2 — Supplemental table S2 [file 41597_2024_3471_MOESM2_ESM.xlsx]

## Sheet: metadata-7247549-processed-ok(1
Supplemental Table S2: Metadata for the samples specifically used as controls of technical reproducibility of the DNA extractions step of our 16S rRNA gene amplicon analysis.
accession	study	object_status	bioproject_accession	biosample_accession	sample_name	library_ID	title	library_strategy	library_source	library_selection	library_layout	platform	instrument_model	design_description	filetype	fasta_file	assembly	filename	filename2	filename3	filename4	filename5	filename6	filename7	filename8
SRR11495170	SRP254184	new	PRJNA615661	SAMN14548038	CP1802cc332a	CP1802cc332a_CCAGCC	16S rDNA caecum	AMPLICON	METAGENOMIC	PCR	paired	ILLUMINA	Illumina MiSeq	PCR of V3-V4 DNA16S region	fastq			CP1802cc332a_CCAGCC-CCCBN_L001_R1.fastq.gz	CP1802cc332a_CCAGCC-CCCBN_L001_R2.fastq.gz
SRR11495168	SRP254184	new	PRJNA615661	SAMN14548039	CP1802cc332b	CP1802cc332b_CCCGAG	16S rDNA caecum	AMPLICON	METAGENOMIC	PCR	paired	ILLUMINA	Illumina MiSeq	PCR of V3-V4 DNA16S region	fastq			CP1802cc332b_CCCGAG-CCCBN_L001_R1.fastq.gz	CP1802cc332b_CCCGAG-CCCBN_L001_R2.fastq.gz
SRR11495167	SRP254184	new	PRJNA615661	SAMN14548040	CP1802cc332c	CP1802cc332c_TGGTGT	16S rDNA caecum	AMPLICON	METAGENOMIC	PCR	paired	ILLUMINA	Illumina MiSeq	PCR of V3-V4 DNA16S region	fastq			CP1802cc332c_TGGTGT-CCCBN_L001_R1.fastq.gz	CP1802cc332c_TGGTGT-CCCBN_L001_R2.fastq.gz
SRR11495166	SRP254184	new	PRJNA615661	SAMN14548041	CP1802cc332d	CP1802cc332d_CAATGC	16S rDNA caecum	AMPLICON	METAGENOMIC	PCR	paired	ILLUMINA	Illumina MiSeq	PCR of V3-V4 DNA16S region	fastq			CP1802cc332d_CAATGC-CCCBN_L001_R1.fastq.gz	CP1802cc332d_CAATGC-CCCBN_L001_R2.fastq.gz
SRR11495165	SRP254184	new	PRJNA615661	SAMN14548042	CP1802cc342a	CP1802cc342a_AGCGGT	16S rDNA caecum	AMPLICON	METAGENOMIC	PCR	paired	ILLUMINA	Illumina MiSeq	PCR of V3-V4 DNA16S region	fastq			CP1802cc342a_AGCGGT-CCCBN_L001_R1.fastq.gz	CP1802cc342a_AGCGGT-CCCBN_L001_R2.fastq.gz
SRR11495164	SRP254184	new	PRJNA615661	SAMN14548043	CP1802cc342b	CP1802cc342b_GGTATA	16S rDNA caecum	AMPLICON	METAGENOMIC	PCR	paired	ILLUMINA	Illumina MiSeq	PCR of V3-V4 DNA16S region	fastq			CP1802cc342b_GGTATA-CCCBN_L001_R1.fastq.gz	CP1802cc342b_GGTATA-CCCBN_L001_R2.fastq.gz
SRR11495163	SRP254184	new	PRJNA615661	SAMN14548044	CP1802cc342c	CP1802cc342c_AAACAA	16S rDNA caecum	AMPLICON	METAGENOMIC	PCR	paired	ILLUMINA	Illumina MiSeq	PCR of V3-V4 DNA16S region	fastq			CP1802cc342c_AAACAA-CCCBN_L001_R1.fastq.gz	CP1802cc342c_AAACAA-CCCBN_L001_R2.fastq.gz
SRR11495162	SRP254184	new	PRJNA615661	SAMN14548045	CP1802cc342d	CP1802cc342d_TGTTCG	16S rDNA caecum	AMPLICON	METAGENOMIC	PCR	paired	ILLUMINA	Illumina MiSeq	PCR of V3-V4 DNA16S region	fastq			CP1802cc342d_TGTTCG-CCCBN_L001_R1.fastq.gz	CP1802cc342d_TGTTCG-CCCBN_L001_R2.fastq.gz
SRR11495161	SRP254184	new	PRJNA615661	SAMN14548046	CP1802cc387a	CP1802cc387a_GCTCAA	16S rDNA caecum	AMPLICON	METAGENOMIC	PCR	paired	ILLUMINA	Illumina MiSeq	PCR of V3-V4 DNA16S region	fastq			CP1802cc387a_GCTCAA-CCCBN_L001_R1.fastq.gz	CP1802cc387a_GCTCAA-CCCBN_L001_R2.fastq.gz
SRR11495160	SRP254184	new	PRJNA615661	SAMN14548047	CP1802cc387b	CP1802cc387b_GTGCTG	16S rDNA caecum	AMPLICON	METAGENOMIC	PCR	paired	ILLUMINA	Illumina MiSeq	PCR of V3-V4 DNA16S region	fastq			CP1802cc387b_GTGCTG-CCCBN_L001_R1.fastq.gz	CP1802cc387b_GTGCTG-CCCBN_L001_R2.fastq.gz
SRR11495159	SRP254184	new	PRJNA615661	SAMN14548048	CP1802cc387c	CP1802cc387c_AGGGAT	16S rDNA caecum	AMPLICON	METAGENOMIC	PCR	paired	ILLUMINA	Illumina MiSeq	PCR of V3-V4 DNA16S region	fastq			CP1802cc387c_AGGGAT-CCCBN_L001_R1.fastq.gz	CP1802cc387c_AGGGAT-CCCBN_L001_R2.fastq.gz
SRR11495157	SRP254184	new	PRJNA615661	SAMN14548049	CP1802cc387d	CP1802cc387d_CCAACA	16S rDNA caecum	AMPLICON	METAGENOMIC	PCR	paired	ILLUMINA	Illumina MiSeq	PCR of V3-V4 DNA16S region	fastq			CP1802cc387d_CCAACA-CCCBN_L001_R1.fastq.gz	CP1802cc387d_CCAACA-CCCBN_L001_R2.fastq.gz
SRR11495156	SRP254184	new	PRJNA615661	SAMN14548050	CP1802cc439a	CP1802cc439a_TCCATT	16S rDNA caecum	AMPLICON	METAGENOMIC	PCR	paired	ILLUMINA	Illumina MiSeq	PCR of V3-V4 DNA16S region	fastq			CP1802cc439a_TCCATT-CCCBN_L001_R1.fastq.gz	CP1802cc439a_TCCATT-CCCBN_L001_R2.fastq.gz
SRR11495155	SRP254184	new	PRJNA615661	SAMN14548051	CP1802cc439b	CP1802cc439b_CCCTCC	16S rDNA caecum	AMPLICON	METAGENOMIC	PCR	paired	ILLUMINA	Illumina MiSeq	PCR of V3-V4 DNA16S region	fastq			CP1802cc439b_CCCTCC-CCCBN_L001_R1.fastq.gz	CP1802cc439b_CCCTCC-CCCBN_L001_R2.fastq.gz
SRR11495154	SRP254184	new	PRJNA615661	SAMN14548052	CP1802cc439c	CP1802cc439c_GCAATA	16S rDNA caecum	AMPLICON	METAGENOMIC	PCR	paired	ILLUMINA	Illumina MiSeq	PCR of V3-V4 DNA16S region	fastq			CP1802cc439c_GCAATA-CCCBN_L001_R1.fastq.gz	CP1802cc439c_GCAATA-CCCBN_L001_R2.fastq.gz
SRR11495153	SRP254184	new	PRJNA615661	SAMN14548053	CP1802cc439d	CP1802cc439d_CTACCG	16S rDNA caecum	AMPLICON	METAGENOMIC	PCR	paired	ILLUMINA	Illumina MiSeq	PCR of V3-V4 DNA16S region	fastq			CP1802cc439d_CTACCG-CCCBN_L001_R1.fastq.gz	CP1802cc439d_CTACCG-CCCBN_L001_R2.fastq.gz
SRR11495152	SRP254184	new	PRJNA615661	SAMN14548054	CP1802cc484a	CP1802cc484a_ACCTCA	16S rDNA caecum	AMPLICON	METAGENOMIC	PCR	paired	ILLUMINA	Illumina MiSeq	PCR of V3-V4 DNA16S region	fastq			CP1802cc484a_ACCTCA-CCCBN_L001_R1.fastq.gz	CP1802cc484a_ACCTCA-CCCBN_L001_R2.fastq.gz
SRR11495151	SRP254184	new	PRJNA615661	SAMN14548055	CP1802cc484b	CP1802cc484b_GAGAAC	16S rDNA caecum	AMPLICON	METAGENOMIC	PCR	paired	ILLUMINA	Illumina MiSeq	PCR of V3-V4 DNA16S region	fastq			CP1802cc484b_GAGAAC-CCCBN_L001_R1.fastq.gz	CP1802cc484b_GAGAAC-CCCBN_L001_R2.fastq.gz
SRR11495150	SRP254184	new	PRJNA615661	SAMN14548056	CP1802cc484c	CP1802cc484c_CAATTA	16S rDNA caecum	AMPLICON	METAGENOMIC	PCR	paired	ILLUMINA	Illumina MiSeq	PCR of V3-V4 DNA16S region	fastq			CP1802cc484c_CAATTA-CCCBN_L001_R1.fastq.gz	CP1802cc484c_CAATTA-CCCBN_L001_R2.fastq.gz
